# Supplementary material for: Effects of Wearing FFP2 Masks on SARS-CoV-2 Infection Rates in Classrooms
Source: Int J Environ Res Public Health. 2022 Oct 19;19(20):13511. doi: 10.3390/ijerph192013511 (PMC9603337; doi:10.3390/ijerph192013511)
Supplement: Supplementary file 1 [file ijerph-19-13511-s001.zip]

Archive with 1 entries (1 files):
- ijerph-1927122-supplementary.pdf
